# Supplementary material for: Cov19VaxKB: A web-based integrative COVID-19 vaccine knowledge base
Source: Vaccine X. 2021 Dec 28;10:100139. doi: 10.1016/j.jvacx.2021.100139 (PMC8716025; doi:10.1016/j.jvacx.2021.100139)
Supplement: Supplementary data 1 [file mmc1.xlsx]

## Sheet: Phase 1 Vaccines
Vaccine Name	Other Names	Manufacturer	Vaccine Platform	Type of candidate vaccine	Number of doses	Timing of doses	Route of Administration	Clinical Trial ID	Clinical Trial Phase	Age Subgroups	Enrollment	Children under 18 years old?	Pregnant women included?	Notes
ABNCoV2		Radboud University	Virus like particle	ABNCoV2 capsid virus-like particle (cVLP) +/- adjuvant MF59	2	Day 0 + 28	IM	NCT04839146	I	18-55 years	42	No	No
AdCOVID (suspended)		Altimmune, Inc.	Viral vector (Non-replicating)	AdCOVID, Adenovirus-based platform expresses the receptor-binding domain (RBD) of the Sars-Cov-2 spike protein	2021-01-02	Day 0	IN	NCT04679909	I	18-55 years	180	No	No
AdimrSC-2f		Adimmune Corporation	Protein subunit	AdimrSC-2f (recombinant RBD +/- Aluminium)				NCT04522089	I	20-60 years	70	No	No
bacTRL-Spike		Symvivo	DNA	bacTRL-Spike	1		Oral	NCT04334980	I	18 years and above	12	No	No
Baiya SARS-CoV-2 Vax 1		Baiya Phytopharm Co., Ltd.	Protein subunit	Baiya SARS-CoV-2 VAX1, a plant-based subunit vaccine (RBD-Fc + adjuvant)	2	Day 0 + 21	IM	NCT04953078	I	18-60 years, 61-75 years	96	No	No
BBV154		Bharat Biotech	Viral vector (Non-replicating)	BBV154, Adenoviral vector COVID-19 vaccine	1	Day 0	IN	NCT04751682	I	18-60 years	175	No	No
ChAdV68-S		Gritstone Oncology	Viral vector (Non-replicating)	Chimpanzee Adenovirus serotype 68 (ChAd) and self-amplifying mRNA (SAM) vectors expressing spike alone, or spike plus additional SARS-CoV-2 T cell epitopes.	2 or 3	Day 0 + 14 + 28 or Day 0 +28 + 56 or Day 0 + 112	IM	NCT04776317	I	18-60 years, 61-99 years	130	No	No
ChulaCov19		Chulalongkorn University	RNA based vaccine	ChulaCov19 mRNA vaccine	2	Day 0 + 21	IM	NCT04566276	I	18-55 years; 65-75 years	96	No	No
CORVax12		Providence Health & Services; OncoSec Medical Inc.	DNA	electroporated S protein plasmid DNA vaccine with or without the combination of electroporated IL-12p70 plasmid	2	Day 0 + 28	ID	NCT04627675	I	18-50 years; 60 years and above	36	No	No
CoV2 SAM		GlaxoSmithKline	RNA based vaccine	CoV2 SAM (LNP) vaccine. A self-amplifying mRNA (SAM) lipid nanoparticle (LNP) platform + Spike antigen		Day 0 + 28	IM	NCT04758962	I	18-50 years	40	No	No
CoV2-OGEN1		US Specialty Formulations, VaxForm	Protein subunit	CoV2-OGEN1, protein-based vaccine	1 or 2	Day 0 +/- 14	Oral	VaxForm	I	18-56 years	45	No	No
CoVepiT		OSE Immunotherapeutics	Protein subunit	CoVepiT vaccine: SARS-CoV-2 multi-target peptide vaccine (targeting Spike, M, N, and several non-structural proteins)	1 or 2	Day 0 +/- 21	SC	NCT04885361	I	18-45 years	48	No	No
COVID-19 aAPC vaccine		Shenzhen Geno-Immune Medical Institute	Viral vector (Replicating) + APC	Covid-19/aAPC vaccine	3	Day 0 + 14 + 28	SC	NCT04299724	I	6 months to 80 years	100	Yes	No
COVID-19 DNA vaccine by the University of Hong Kong and Immuno Cure 3 Limited		University of Hong Kong, Immuno Cure 3 Limited	DNA based vaccine	SARS-CoV-2 DNA vaccine (delivered IM followed by electroporation)	2	Day 0 + 21	IM	NCT05102643	I	18-55 years	30	No	No
COVID-19 inactivated vaccine by the Scientific and Technological Research Council of Turkey		Scientific and Technological Research Council of Turkey	Inactivated Virus	Adjuvanted inactivated vaccine against SARS-CoV-2	2	Day 0 + 21	SC	NCT04866069	I	18-45 years	50	No	No
COVID-19 mRNA vaccine by Shanghai East Hospital and Stemirna Therapeutics		Shanghai East Hospital and Stemirna Therapeutics	RNA based vaccine	mRNA COVID-19 vaccine	2	TBD	IM	ChiCTR2100045984	I	18 years and above	240	No	No
								NCT04944381	Not reported	18 years and above	112	No	No
COVID-19 rNDV vector vaccine by Laboratorio Avi-Mex		Laboratorio Avi-Mex	Inactivated Virus	Live recombinant Newcastle Disease Virus (rNDV) vector vaccine	2	Day 0 + 21	IM or IN	NCT04871737	I	18-55 years	90	No	No
COVIDITY		Scancell Ltd.	DNA based vaccine	Plasmid DNA vaccine SCOV1 + SCOV2. COVIDITY	2	Day 0 + 28	ID/IM	NCT05047445	I	18-59 years	40	No	No
COVIGEN		University of Sydney, Bionet Co., Ltd, Technovalia	DNA based vaccine	COVIGEN	2	Day 0 + 28	IM	NCT04742842	I	18-75 years	150	No	No
Covigenix VAX-001		Entos Pharmaceuticals	DNA based vaccine	Covigenix VAX-001	2	Day 0 + 14	IM	NCT04591184	I	18-54 years; 65-84 years	72	No	No
CVXGA1		CyanVac LLC	Viral vector (Non-replicating)	PIV5 vector that encodes the SARS-CoV-2 spike protein	1	Day 0	IN	NCT04954287	I	18-55 years, 56-75 years	80	No	No
HDT-301		SENAI CIMATEC	RNA based vaccine	HDT-301: Self-replicating mRNA vaccine formulated as a lipid nanoparticle.	2	Day 0 + 28	IM	NCT04844268	I	18-55 years	78	No	No
LNP-nCoV saRNA-02		MRC/UVRI and LSHTM Uganda Research Unit	RNA based vaccine	LNP-nCOV saRNA-02 vaccine; Self-amplifying RNA (saRNA) encapsulated in lipid nanoparticles (LNP)	2	Day 0 + 28	IM	MRC/UVRI and LSHTM Uganda Research Unit	I	18-45 years	42	No	No
LNP-nCoVsaRNA	COVAC1	Imperial College London; Morningside Ventures	RNA	LNP-nCoVsaRNA	2		IM	ISRCTN17072692	I	18-75 years	320	No	No
MF59 adjuvanted SARS-CoV-2 Sclamp vaccine		University of Queensland	Protein subunit	MF59 adjuvanted SARS-CoV-2 Sclamp vaccine	2	Day 0 + 28	IM	NCT04495933	I	18-55 years, 56 years and above	216	No	No
mRNA-1283		Moderna	RNA based vaccine	mRNA-1283	2	Day 0 + 28	IM	NCT04813796	I	18-55 years	125	No	No
MV-014-212		Meissa Vaccines, Inc.	Live attenuated virus	MV-014-212, a live attenuated vaccine that expresses the spike (S) protein of SARS-CoV-2	3	Day 0 +/- 35	IN	NCT04798001	I	Healthy adults aged 18-55 years, healthy adults aged 56-69 years	130	No	No
MVA-SARS-2-S		Universitätsklinikum Hamburg-Eppendorf; Ludwig-Maximilians - University of Munich	Non-Replicating Viral Vector	MVA-SARS-2-S	2	Day 0 + 28	IM	NCT04569383	I	18-55 years	30	No	No
NBP2001		SK Bioscience Co., Ltd.	Protein subunit	SK SARS-CoV-2 recombinant protein subunit vaccine (NBP2001) + adjuvanted with alum.	2	Day 0 + 28	IM	NCT04760743	I	19-55 years	50	No	No
PIKA Recombinant COVID-19 Vaccine		Yisheng Biopharma	Protein subunit	PIKA-Adjuvanted Recombinant SARS-CoV-2 Spike (S) Protein Subunit Vaccine	2	Day 0 + 7	IM	ACTRN12621001009808	I	18-65 years	45	No	No
PTX-COVID19-B		Providence Therapeutics	RNA based vaccine	PTX-COVID19-B, mRNA vaccine	2	Day 0 + 28	IM	NCT04765436	I	18-64 years	60	No	No
ReCOV		Jiangsu Rec-Biotechnology	Protein subunit	ReCOV: Recombinant two-component spike and RBD protein COVID-19 vaccine (CHO cell).	2	Day 0 + 21	IM	NCT04818801	I	18-55 years, 56-80 years	160	No	No
SC-Ad6-1		Tetherex Pharmaceuticals Corporation	Viral vector (Non-replicating)	SC-Ad6-1, Adenoviral vector vaccine	1 or 2	Day 0 +/- 21	IM	NCT04839042	I	18-55 years	40	No	Yes
SpFN		Walter Reed Army Institute of Research	Protein subunit	SpFN (spike ferritin nanoparticle) uses spike proteins with a liposomal formulation QS21 (ALFQ) adjuvant.	2 or 3	Day 0 + 28 + 180	IM	NCT04784767	I	18-55 years	72	No	No
TMV-083 (suspended)	V591	Merck; Themis Bioscience; Institut Pasteur	Replicating Viral Vector	Measles-vector based	1 or 2	Day 0 + 28	IM	NCT04497298	I	18-55 years	90	No	No

## Sheet: Phase 2 Vaccines
Vaccine Name	Other Names	Manufacturer	Vaccine Platform	Type of candidate vaccine	Number of doses	Timing of doses	Route of Administration	Clinical Trial ID	Clinical Trial Phase	Age Subgroups	Enrollment	Children under 18 years old?	Pregnant women included?	Notes
202-CoV		Shanghai Zerun Biotechnology, Walvax Biotechnology, CEPI	Protein subunit	202-CoV; SARS-CoV-2 spike trimer protein + adjuvant, CpG7909.	2	Day 0 + 28	IM	NCT04982068	I	18-59 years; 60 years and above	144	No	No
								NCT04990544	II	18-59 years; 60 years and above	1056	No	No
AAV5-RBD-S		Biocad	Viral vector (Non-replicating)	AAV5-RBD-S vaccine (BCD-250), A recombinant Adenovirus-Associated viral Vector (AAV-5) encoding spike protein	1	Day 0	IM	NCT05037188	I/II	18-60 years	160	No	No
AdCLD-CoV19		Cellid Co., Ltd.	Viral vector (Replicating)	AdCLD-CoV19	1	Day 0	IM	NCT04666012	I/II	19-64 years	150	No	No
AG0301-COVID19		AnGes, Inc.	DNA	DNA plasmid vaccine + Adjuvant	2	Day 0 + 14	IM	NCT04463472	I/II	20-65 years	30	No	No
AKS-452		University Medical Center Groningen, Akston Biosciences Inc.	Protein subunit	SARS-CoV-2-RBD-Fc fusion protein	2021-01-02		SC or IM	NCT04681092	I/II	18-55 years	130	No	No
AmitisGen		Bagheiat-allah University of Medical Sciences	Protein subunit	RBD protein recombinant SARS-CoV-2 vaccine	3	Day 0 + 21 + 35	IM	IRCT20210620051639N1	I	18-50 years	70	No	No
								IRCT20210620051639N2	II	18-40 years	300	No	No
ARCT-021	LUNAR-COV19	Arcturus Therapeutics; Duke-NUS Medical School	RNA	mRNA	2	Day 0 + 30	IM	NCT04480957	I/II	Phase 1: 21-55 years. Phase 2: 21-55 years; 56-80 years	92	No	No
								NCT04728347	II	21-80 years	106	No	No
								NCT04668339	II	18-55 years (21-55 years in Singapore), 56 years and above	600	No	No
								NCT05037097	I/II	21-65 years	72	No	No
ARCT-165		Arcturus Therapeutics, Inc.	RNA based vaccine	ARCT-165 mRNA Vaccine	2	Day 0 + 29	IM	NCT05037097	I/II	21-65 years	72	No	No
AV-COVID-19		AIVITA Biomedical, Inc.	Viral vector (Replicating) + APC	Dendritic cell vaccine AV-COVID-19. A vaccine consisting of autologous dendritic cells loaded with antigens from SARS-CoV-2, with or without GM-CSF	1	Day 0	IM	NCT04386252	I/II	18 years and above	175	No	No
								NCT05007496	II	18 years and above	145	No	No
CIGB-669		Center for Genetic Engineering and Biotechnology (CIGB)	Protein subunit	CIGB-669 (RBD+AgnHB)	3	Day 0 + 14 + 28 or Day 0 +28 + 56	IN	RPCEC00000345	I/II	Phase 1: 19-54 years. Phase 2: 19-80 years	88	No	No
COH04S1		City of Hope Medical Center, National Cancer Institute	Replicating Viral Vector	SARS-CoV-2 S and NP genes inserted into a sMVA vector	1 or 2	Day 0 + 28	IM	NCT04639466	I	18-55 years	129	No	No
								NCT04977024	II	18 years and above	240	No	No
COVAC		Vaccine and Infectious Disease Organization (VIDO), SEPPIC, Vaccine Formulation Institute (VFI)	Protein subunit	COVAC-1 and COVAC-2 sub-unit vaccine (spike protein) + SWE adjuvant	2	Day 0 + 28	IM	NCT04702178	I/II	18-54 years, 55-69 years, 70 years and above	108	No	No
COVID-19 subunit vaccine by HIPRA		Laboratorios Hipra, S.A.	Protein subunit	Recombinant protein RBD fusion dimer adjuvanted vaccine (COVID-19 Vaccine Hipra)	2	Day 0 + 21	IM	NCT05007509	I/II	18-39 years	30	No	No
COVID-19 subunit vaccine by National Vaccine and Serum Institute of China		National Vaccine and Serum Institute of China	Protein subunit	Recombinant SARS-CoV-2 Vaccine (CHO cell)	3	Day 0 + 30 + 60	IM	NCT04869592	I/II	Phase I: 3-8 years, 9-17 years, 18-59 years, 60-69 years, 70 years and above. Phase II: 3-8 years, 9-17 years, 18-59 years, 60-69 years, 70 years and above.	3580	Yes	No
								NCT05069129	I/II	18 years and above	1848	No	No
COVID-19 subunit vaccine by PT Bio Farma		PT Bio Farma	Protein subunit	SARS-CoV-2 Protein Subunit Recombinant Vaccine	2	Day 0 + 28	IM	NCT05067894	I/II	18-59 years, 60 years and above	780	No	No
COVID-19 VLP vaccine by the Scientific and Technological Research Council of Turkey		Scientific and Technological Research Council of Turkey	Virus like particle	SARS-CoV-2 VLP Vaccine	2	Day 0	SC	NCT04818281	I	18-59 years	36	No	No
								NCT04962893	II	18-59 years	330	No	No
COVID-eVax		Takis, Rottapharm Biotech	DNA based vaccine	COVID-eVax, a candidate plasmid DNA vaccine of the Spike protein	2	Day 0 + 28	IM or IM + electroporation	NCT04788459	I/II	18-64 years; 65 years and above	160	No	No
COVIVAC		Institute of Vaccines and Medical Biologicals, Vietnam	Viral vector (Non-replicating)	COVIVAC. Newcastle Disease Virus (NDV) expressing membrane-anchored pre-fusion-stabilized trimeric SARS-CoV-2 S protein +/- adjuvant CpG 1018	2	Day 0 + 28	IM	NCT04830800	I/II	Phase 1: 18-59 years. Phase 2: 18-75 years	420	No	No
DS-5670a		Daiichi Sankyo Co., Ltd.	RNA based vaccine	DS-5670a, mRNA vaccine	2		IM	NCT04821674	I/II	20-64 years, 65-74 years	152	No	Yes
EuCorVac-19		EuBiologics Co., Ltd.	Protein subunit	EuCorVac-19; A spike protein using the recombinant protein technology and with an adjuvant.	2	Day 0 + 21	IM	NCT04783311	I/II	Phase I: 19-50 years. Phase II: 19-75 years	280	No	No
EXG-5003		Elixirgen Therapeutics, Inc	RNA based vaccine	EXG-5003; a temperature-sensitive self-replicating RNA vaccine expressing the receptor binding domain of the SARS-CoV-2 spike protein.	1	Day 0	ID	NCT04863131	I/II	20-55 years	60	No	No
FINLAY-FR-1		Instituto Finlay de Vacunas	Protein subunit	FINLAY-FR1 anti-SARS-CoV-2 Vaccine (RBD + adjuvant)	2	Day 0 + 28	IM	RPCEC00000332	I/II	19-59 years, 60-80 years	676	No	No
								RPCEC00000366	II	19-80 years	450	No	No
GLS-5310		GeneOne Life Science, Inc.	DNA based vaccine	GLS-5310	2	Day 0 + 56 or Day 0 + 84	ID	NCT04673149	I/II	Phase I: 19-50 years. Phase II: 19-65 years	345	No	No
hAd5-COVID-19		ImmunityBio, Inc.; NantKwest Inc.	Non-Replicating Viral Vector	hAd5 S+N 2nd Generation Human Adenovirus Type 5 Vector (hAd5) Spike (S) + Nucleocapsid (N)	1 or 2	Day 0 + 21	SC or Oral or SL	NCT04591717	I	18-55 years	35	No	No
								NCT04710303	I	18-50 years	35	No	No
								NCT04732468	I	18-55 years	65	No	No
								NCT04843722	II	18-80 years	540	No	No
								NCT04845191	II	18-80 years	540	No	No
IMP CoVac-1		University Hospital Tuebingen	Protein Subunit	IMP CoVac-1 (SARS-CoV-2 HLA-DR peptides)	1	Day 0	SC	NCT04546841	I	18-55 years, 56-74 years, 75 years and above	36	No	No
								NCT04954469	I/II	18 years and above	68	No	No
KBP-COVID-19		Kentucky BioProcessing	Protein Subunit	RBD-based	2	0, 21 days	IM	NCT04473690	I/II	18-49 years; 50-70 years	180	No	No
KD-414		KM Biologics Co., Ltd.	Inactivated Virus	Inactivated COVID-19 vaccine	2	Day 0 + 28	IM	jRCT2071200106	I/II	20-64 years, 65 years and above	210	No	No
Koçak-19 Inaktif Adjuvanlı COVID-19 Vaccine		Kocak Farma	Inactivated Virus	Inactivated COVID-19 vaccine	2	Day 0 + 21	IM	NCT04838080	I	18-55 years	38	No	No
								NCT05035238	II	18-64 years	200	No	No
LV-SMENP-DC		Shenzhen Geno-Immune Medical Institute	Viral vector (Non-replicating) + APC	LV-SMENP-DC vaccine	1	Day 0	SC & IV	NCT04276896	I/II	6 months to 80 years	100	No	No
mRNA-1273.351		Moderna, NIAID	RNA based vaccine	mRNA-1273.351. A lipid nanoparticle (LNP)-encapsulated mRNA-based vaccine that encodes for a full-length, prefusion stabilized S protein of the SARS-CoV-2 B.1.351 variant.	3	Day 0 or Day 0 + 28 or Day 56	IM	NCT04785144	I	Cohort 1: Previously vaccinated people 18 years and older; Cohort 2: Unvaccinated people 18-55 years	210	No	No
								NCT04847050	II	18 years and above	120	No	No
MRT5500		Sanofi Pasteur, Translate Bio	RNA based vaccine	MRT5500, an mRNA vaccine candidate	2	Day 0 + 21	IM	NCT04798027	I/II	18 years and above	415	No	No
MVA-SARS-2-ST		German Center for Infection Research	Viral vector (Non-replicating)	Modified Vaccinia Virus Ankara (MVA) vector expressing a stabilized SARS-CoV-2 spike protein	2	Day 0 + 28	IM	NCT04895449	I/II	Phase I: 18-64 years; Phase II: 18 years and above	240	No	No
NDV-HXP-S		Icahn School of Medicine at Mount Sinai, Mahidol University	Viral vector (Replicating)	NDV-HXP-S, Newcastle disease virus (NDV) vector expressing the spike protein of SARS-CoV-2, with or without the adjuvant CpG 1018	2	Day 0 + 28	IM	NCT04764422	I/II	Phase I: 18-59 years. Phase II: 18-75 years	460	No	No
QazCoVac-P		Research Institute for Biological Safety Problems	Protein subunit	QazCoVac-P - COVID-19 Subunit Vaccine	1 or 2	Day 0 + 21	IM	NCT04930003	I/II	Phase I: 18-50 years. Phase II: 18 years and above	244	No	No
RBD-HBsAg VLP		Serum Institute of India, Accelegen Pty	VLP	RBD-HBsAg VLPs	2	Day 0 + 28	IM	ACTRN12620000817943	I/II	Phase I: 18-45 years. Phase II: 18-79 years	280	No	No
								ACTRN12620001308987	I/II	Phase I: 18-45 years. Phase II: 18-79 years	255	No	No
S-268019		Shionogi	Protein subunit	Recombinant protein vaccine S-268019 (using Baculovirus expression vector system)	2	Day 0 + 21	IM	jRCT2051200092	I/II	20-64 years	214	No	No
SCB-2020S		Clover Biopharmaceuticals AUS Pty Ltd	Protein subunit	SCB-2020S, an adjuvanted recombinant SARS-CoV-2 trimeric S-protein (from B.1.351 variant)	2	Day 0 + 21	IM	NCT04950751	II	18 years and above	150	No	No
SII B.1.351		Novavax	Protein subunit	SII B.1.351 + Matrix-M1 adjuvant, a monovalent SII SARS-CoV-2 B.1.351 (Beta) variant vaccine	2	Day 0 + 21	IM	NCT05029856	I/II	18-64 years	240	No	No
SII B.1.617.2		Novavax	Protein subunit	SII B.1.617.2 + Matrix-M1 adjuvant, a monovalent SII SARS-CoV-2 B.1.617.2 (Delta) variant vaccine	1 to 2	Day 0 +/- 21	IM	NCT05029856	I/Ii	18-64 years	240	No	No
SII Bivalent		Novavax	Protein subunit	SII Bivalent + Matrix-M1 adjuvant, a bivalent SII vaccine containing antigen for both the ancestral strain and B.1.351 (Beta) variant of SARS-CoV-2	1	Day 0	IM	NCT05029856	I/II	18-64 years	240	No	No
V-01		Livzon Mabpharm Inc.	Protein subunit	Recombinant SARS-CoV-2 Fusion Protein Vaccine (V-01)	2	Day 0 + 21	IM	ChiCTR2100045107	II	18-59 years, 60-69 years, 70 years and above	880	No	No
VB10.2129		Vaccibody AS	DNA based vaccine	VB10.2129, a DNA plasmid vaccine, encoding the receptor binding domain (RBD)	1 to 2	Day 0 + 21	IM	NCT05069623	I/II	18-60 years	160	No	No
VB10.2210		Vaccibody AS	DNA based vaccine	VB10.2210, DNA plasmid vaccine, encodes multiple immunogenic and conserved T cell epitopes spanning multiple antigens across the SARS-CoV-2 genome.	1 to 2	Day 0 + 21	IM	NCT05069623	I/II	18-60 years	160	No	No
VBI-2902a		VBI Vaccines Inc.	Virus like particle	VBI-2902a. An enveloped virus-like particle (eVLP) of SARS-CoV-2 spike (S) glycoprotein and aluminum phosphate adjuvant.	2	Day 0 + 28	IM	NCT04773665	I/II	18-54 years, 55-65 years, 66 years and above	780	No	No
VXA-CoV2-1		Vaxart	Non-Replicating Viral Vector	Ad5 adjuvanted Oral Vaccine platform	2	Day 0 + 28	Oral	NCT04563702	I	18-54 years	35	No	No
								NCT05067933	II	18-75 years	896	No	No

## Sheet: Phase 3 Vaccines
Vaccine Name	Other Names	Manufacturer	Vaccine Platform	Type of candidate vaccine	Number of doses	Timing of doses	Route of Administration	Clinical Trial ID	Clinical Trial Phase	Age Subgroups	Enrollment	Children under 18 years old?	Pregnant women included?	Notes
AG0302-COVID19		AnGes, Inc	DNA based vaccine	AG0302-COVID19	2021-02-03	Day 0 + 14 + 28	IM	NCT04655625	II/III	18 years and above	500	No	No
ARCoV		Academy of Military Science (AMS), Walvax Biotechnology, Suzhou Abogen Biosciences	RNA	mRNA	2	Day 0 + 14 or Day 0 + 28	IM	ChiCTR2000034112	I	18-59 years; 60 years and above	168	No	No
								ChiCTR2000039212	I	18-59 years	120	No	No
								ChiCTR2100041855	II	18-59 years	420	No	No
								NCT04847102	III	18 years and above	28000	No	No
ARCT-154		Arcturus Therapeutics, Inc.	RNA based vaccine	ARCT-154 mRNA Vaccine	2	Day 0 + 28	IM	NCT05012943	II/III	18 years and above	21000	No	No
								ISRCTN15779782	III	16 years and above		Yes	No
AZD2816		AstraZeneca, University of Oxford	Viral vector (Non-replicating)	AZD2816; adenoviral vector ChAdOx platform and based on the Beta (B.1.351) variant	2	Day 0 + 28	IM	NCT04973449	II/III	18 years and above	2475	No	Yes
BECOV2A		Biological E	Protein Subunit	Adjuvanted protein subunit (RBD)	2	Day 0 + 28	IM	CTRI/2020/11/029032	I/II	Phase I: 18-55 years; Phase II: 18-65 years	360	No	No
								CTRI/2021/08/036074	III	18-80 years	2140	No	No
COVI-VAC		Codagenix, Inc.	Live Attenuated Virus	Codon deoptimized live attenuated vaccines	1 or 2	Day 0 or Day 0 + 28	IN	NCT04619628	I	18-30 years	48	No	No
								ISRCTN15779782	III	16 years and above		Yes	No
CoVLP		Medicago Inc.	VLP	Plant-derived VLP adjuvanted with GSK or Dynavax adjs.	2	Day 0 + 21	IM	NCT04636697	II/III	18-64 years; 65 years and above	30612	No	No
								NCT05040789	III	18-49 years	900	No	No
CVnCoV		CureVac AG	RNA	mRNA	2	Day 0 + 28	IM	NCT04652102	II/III	18-64 years; 65 years and above	36500	No	No
								NCT04674189	III	18-64 years; 65 years and above	2520	No	No
								NCT04838847	III	18-45 years, 65 years and above	180	No	No
								NCT04860258	III	18 years and above with 1 or more comorbidities	1200	No	No
DelNS1-2019-nCoV-RBD-OPT1		University of Hong Kong, Xiamen University, Beijing Wantai Biological Pharmacy	Replicating Viral Vector	Intranasal flu-based-RBD	2	Day 0 + 28	IN	ChiCTR2000039715	II	18 years and above	720	No	No
								ChiCTR2100051391	III	18 years and above	40000	No	No
GBP-510		SK Bioscience Co., Ltd. and CEPI	Protein subunit	GBP510, a recombinant surface protein vaccine with adjuvant AS03 (aluminium hydroxide)	2	Day 0 + 28	IM	NCT04750343	I/II	Phase I: 19-55 years. Phase II: 19-85 years	320	No	No
								NCT04742738	I/II	Phase I: 19-55 years. Phase II: 19-85 years	260	No	No
								NCT05007951	III	18 years and above	3990	No	No
GRad-CoV2		ReiThera/LEUKOCARE/Univercells	Non-Replicating Viral Vector	Replication defective Simian Adenovirus (GRAd) encoding S	1	Day 0	IM	NCT04528641	I	18-55 years; 65-85 years	90	No	No
								NCT04791423	II/III	18-64 years, 65 years and above	10000	No	No
GX-19		Genexine	DNA	DNA Vaccine (GX-19)	2	Day 0 + 28	IM	NCT04445389	I/II	18-50 years	210	No	No
								NCT04715997	I/II	18-55 years	170	No	No
								NCT05067946	II/III	18 years and above	14000	No	No
IIBR-100	Brilife	Israel Institute for Biological Research; Weizmann Institute of Science	Replicating Viral Vector	VSV-S	1	Day 0	IM	NCT04608305	I/II	Phase 1: 18-55 years. Phase 2: 18-55 years; 56-85 years	1040	No	No
								NCT04990466	II/III	18-85 years	550	No	Yes
INO-4800		Inovio Pharmaceuticals	DNA	DNA plasmid vaccine with electroporation	2	Day 0 + 28	ID	NCT04642638	II/III	18 years and above	6578	No	No
								ISRCTN15779782	III	16 years and above		Yes	No
mRNA-1273.211		Moderna	RNA based vaccine	mRNA-1273.211. A multivalent booster candidate combining mRNA-1273 plus mRNA-1273.351.	1	Day 0	IM	NCT04927065	II/III	18 years and above	300	No	No
Nanocovax		Nanogen Pharmaceutical Biotechnology	Protein subunit	Recombinant Sars-CoV-2 Spike protein, Aluminum adjuvanted	2	Day 0 + 21	IM	NCT04683484	I/II	Phase I: 18-50 years. Phase II: 12-75 years	620	Yes (for Phase II)	No
								NCT04922788	III	18-45 years, 45-60 years, and 61 years and above	13000	No	No
Razi Cov Pars		Razi Vaccine and Serum Research Institute	Protein subunit	Razi Cov Pars, recombinant spike protein	3	Day 0 + 21 + 51	IM and IN	IRCT20201214049709N1	I	18-55 years	133	No	No
								IRCT20201214049709N2	II	18-70 years	500	No	No
								IRCT20210206050259N3	III	18 years and above	41128	No	No
Recombinant SARS-CoV-2 vaccine (Sf9 cell)		West China Hospital, Sichuan University	Protein Subunit	RBD (baculovirus production expressed in Sf9 cells)	2	Day 0 + 28	IM	NCT04640402	II	18-59 years; 60 years and above	960	No	No
								NCT04887207	III	18 years and above	40000	No	No
								NCT04904471	III	18 years and above	40000	No	No
SCB-2019		Clover Biopharmaceuticals; GSK; Dynavax	Protein Subunit	Native like Trimeric subunit Spike Protein vaccine	2	Day 0 +21	IM	NCT04672395	II/III	18 years and above	34000	No	No
								NCT05012787	III	18 years and above	300	No	No
SCTV01C		Sinocelltech Ltd.	Protein subunit	SCTV01C. A Bivalent Recombinant Trimeric S Protein vaccine against SARS-CoV-2 Variants	1	Day 0	IM	NCT05043311	II/III	18 years and above	12420	No	No
								NCT05043285	II/III	18 years and above	8420	No	No
TURKOVAC	ERUCOV-VAC	Erciyes University	Inactivated Virus	ERUCOV-VAC, inactivated virus	2	Day 0 + 21	IM	NCT04691947	I	18-55 years	44	No	No
								NCT04824391	II	18-64 years	250	No	No
								NCT04942405	III	18-55 years	40800	No	No
UB-612		Vaxxinity	Protein Subunit	S1-RBD-protein	2	Day 0 + 28	IM	NCT04683224	II/III	18-59 years; 60 years and above	7320	No	No
VAT00002	VAT00008, CoV2 preS dTM	Sanofi Pasteur; GSK	Protein Subunit	VAT00002: SARS-CoV-2 S protein with adjuvant	2	Day 0 + 21	IM	NCT04537208	I/II	18-49 years; 50 years and above	440	No	No
								NCT04762680	II	18 years and above	720	No	No
								PACTR202011523101903	III	18-44 years, 45-64 years, 65 years and above	34520	No	No
								NCT04904549	III	18 years and above	37430	No	No
VLA2001		Valneva, National Institute for Health Research (United Kingdom)	Inactivated Virus	VLA2001	2	Day 0 + 21	IM	NCT04671017	I/II	18-55 years	150	No	No
								NCT04864561	III	18-29 years, 30 years and above	4000	No	No
								NCT04956224	III	Cohort 1: 56 years and above. Cohort 2: 12 years and above	750	Yes	No
