# Supplementary material for: Cov19VaxKB: A web-based integrative COVID-19 vaccine knowledge base
Source: Vaccine X. 2021 Dec 28;10:100139. doi: 10.1016/j.jvacx.2021.100139 (PMC8716025; doi:10.1016/j.jvacx.2021.100139)
Supplement: Supplementary data 2 [file mmc2.xlsx]

## Sheet: Vaccine AE Statistical Analysis
PFIZER-BIONTECH
AE	Number of Cases	PRR	Percentage of cases	Xsquared	Significance
Acute kidney injury	625	4.58787	0.22	796.695	YES
Ageusia	2101	3.41561	0.74	1902.3	YES
Anosmia	1749	4.11911	0.62	1993.85	YES
Anticoagulant therapy	715	2.86283	0.25	495.32	YES
Anxiety	3888	2.30548	1.37	1807.08	YES
Atrial fibrillation	1051	2.72662	0.37	671.356	YES
Axillary pain	2510	2.65832	0.89	1538.69	YES
Bell's palsy	1571	3.6773	0.55	1564.57	YES
Blood glucose	590	2.4257	0.21	301.979	YES
Blood pressure increased	3086	2.6537	1.09	1888.13	YES
Blood pressure measurement	2043	4.60491	0.72	2623.68	YES
Blood test	6733	2.47382	2.38	3637.01	YES
Body temperature	5168	3.99651	1.82	5723.85	YES
Breast pain	877	3.04116	0.31	669.377	YES
Cerebrovascular accident	1250	2.31949	0.44	584.852	YES
Chest discomfort	7298	2.70187	2.58	4646.8	YES
Chest pain	10206	2.56055	3.6	5927.74	YES
Chest X-ray	2697	2.446	0.95	1413.23	YES
Computerised tomogram	3355	2.35581	1.18	1630.61	YES
Computerised tomogram thorax	617	3.02716	0.22	466.969	YES
COVID-19	14096	5.46745	4.97	21577.9	YES
COVID-19 pneumonia	998	4.70372	0.35	1306.22	YES
Deafness	721	2.08036	0.25	261.684	YES
Deep vein thrombosis	829	2.27547	0.29	371.454	YES
Dry mouth	973	2.0852	0.34	355.695	YES
Dysgeusia	2255	2.71378	0.8	1433.12	YES
Dysmenorrhoea	936	4.4776	0.33	1165.25	YES
Ear discomfort	1196	3.09024	0.42	936.423	YES
Echocardiogram	1898	3.13345	0.67	1519.92	YES
Echocardiogram normal	854	2.37127	0.3	417.943	YES
Electrocardiogram	5102	2.97697	1.8	3800.64	YES
Electrocardiogram abnormal	1178	2.29362	0.42	537.872	YES
Electrocardiogram normal	2443	2.20832	0.86	1028.72	YES
Exposure to SARS-CoV-2	841	7.30734	0.3	1573.73	YES
Facial paralysis	1215	2.79617	0.43	810.853	YES
Feeling abnormal	9028	2.0732	3.19	3315.97	YES
Fibrin D dimer	629	2.92855	0.22	451.888	YES
Flushing	4608	2.47503	1.63	2481.23	YES
Gait inability	863	2.19432	0.3	356.37	YES
Head discomfort	1356	2.96232	0.48	994.979	YES
Heart rate	1925	4.85915	0.68	2605.7	YES
Heart rate increased	6278	2.38888	2.22	3159.27	YES
Heart rate irregular	825	2.7609	0.29	538.015	YES
Heavy menstrual bleeding	2131	5.19767	0.75	3071.77	YES
Hot flush	1685	2.31834	0.59	788.573	YES
Hypertension	2829	2.00113	1	935.604	YES
Hypoacusis	720	2.68897	0.25	448.165	YES
Hypoaesthesia oral	2452	3.01429	0.87	1853.43	YES
Illness	1884	2.37314	0.66	926.648	YES
Impaired work ability	2280	2.07517	0.8	826.941	YES
Interchange of vaccine products	5215	6.93606	1.84	9481.21	YES
Intermenstrual bleeding	665	5.73905	0.23	1040.33	YES
Investigation	808	54.3173	0.29	2783.89	YES
Loss of personal independence in daily activities	1909	2.15969	0.67	762.284	YES
Lymph node pain	2266	3.06381	0.8	1755.61	YES
Lymphadenopathy	10227	2.31757	3.61	4868.92	YES
Magnetic resonance imaging	2250	3.3198	0.79	1959.58	YES
Magnetic resonance imaging head	700	3.34863	0.25	614.43	YES
Menstrual disorder	1231	4.42904	0.43	1516.44	YES
Menstruation irregular	1580	4.20432	0.56	1842.02	YES
Metabolic function test	2357	2.21144	0.83	995.509	YES
Migraine	3650	2.09403	1.29	1358.39	YES
Muscle tightness	956	2.08254	0.34	348.344	YES
Myocardial infarction	633	2.4231	0.22	323.392	YES
Myocarditis	1311	4.29724	0.46	1564.3	YES
Nasal congestion	2475	2.00628	0.87	823.384	YES
Nervousness	1126	2.13594	0.4	436.853	YES
Off label use	845	4.26034	0.3	997.562	YES
Oropharyngeal discomfort	732	3.70524	0.26	734.101	YES
Oropharyngeal pain	5342	2.099	1.89	2007.21	YES
Oxygen saturation decreased	799	2.1591	0.28	317.578	YES
Pain in jaw	947	2.05476	0.33	333.557	YES
Palpitations	6512	2.78925	2.3	4373.65	YES
Panic attack	598	2.71494	0.21	378.288	YES
Paraesthesia oral	3483	3.18371	1.23	2863.95	YES
Parosmia	634	3.45079	0.22	579.571	YES
Pericarditis	795	2.95468	0.28	579.833	YES
Pharyngeal swelling	2170	3.81421	0.77	2263.48	YES
Product preparation error	616	3.81939	0.22	640.85	YES
Product preparation issue	1787	10.3279	0.63	4078.19	YES
Pulmonary embolism	1138	2.37504	0.4	559.432	YES
Respiratory tract congestion	1534	2.24179	0.54	666.742	YES
SARS-CoV-2 antibody test	880	5.74442	0.31	1378.87	YES
SARS-CoV-2 test	9704	9.12483	3.42	20969.8	YES
SARS-CoV-2 test negative	3951	3.61927	1.39	3872.81	YES
SARS-CoV-2 test positive	10234	5.3165	3.61	15216	YES
Seizure	2094	2.15519	0.74	832.439	YES
Swollen tongue	2286	2.54858	0.81	1296.06	YES
Taste disorder	917	3.21184	0.32	759.449	YES
Throat irritation	3102	2.7287	1.09	1993.81	YES
Throat tightness	3503	2.40853	1.24	1782.53	YES
Thrombosis	1524	2.58964	0.54	888.647	YES
Tinnitus	6154	3.10601	2.17	4901.25	YES
Troponin	899	3.52227	0.32	845.55	YES
Troponin increased	1207	4.6954	0.43	1577.87	YES
Ultrasound Doppler	591	2.20935	0.21	247.474	YES
Vaccination site pain	5808	2.38814	2.05	2918.17	YES
Vaccine breakthrough infection	656	3.8911	0.23	698.022	YES
Vaginal haemorrhage	762	3.11614	0.27	603.189	YES
Vertigo	3457	2.21143	1.22	1463.78	YES
Vital signs measurement	595	2.62361	0.21	354.026	YES
MODERNA
AE	Number of Cases	PRR	Percentage of cases	Xsquared	Significance
Ageusia	1713	2.28768	0.58	765.99	YES
Anosmia	1235	2.11461	0.42	460.384	YES
Anticoagulant therapy	621	2.16605	0.21	244.4	YES
Atrial fibrillation	908	2.05471	0.31	314.743	YES
Bell's palsy	1271	2.40545	0.43	630.593	YES
Chills	41165	2.11425	14.03	16703.5	YES
Fatigue	44195	2.11314	15.06	18029.6	YES
Gait inability	847	2.03875	0.29	287.715	YES
Illness	2044	2.59996	0.7	1180.48	YES
Impaired work ability	2442	2.21149	0.83	1014.72	YES
Inappropriate schedule of product administration	3868	2.9915	1.32	2840.26	YES
Injection site pruritus	16327	4.51109	5.56	20442.9	YES
Injection site rash	9228	3.38086	3.15	8162.04	YES
Limb discomfort	2212	2.33957	0.75	1038.92	YES
Maternal exposure during pregnancy	774	3.60993	0.26	735.029	YES
Oropharyngeal discomfort	613	2.56529	0.21	343.65	YES
Pain of skin	787	2.07857	0.27	280.657	YES
Peripheral swelling	9262	2.35217	3.16	4461.7	YES
Pharyngeal swelling	1705	2.36308	0.58	816.669	YES
Poor quality product administered	1555	10.0537	0.53	3389.81	YES
Product administered to patient of inappropriate age	5779	4.18929	1.97	6598.56	YES
Product dose omission issue	2200	54.8638	0.75	7294.98	YES
Product temperature excursion issue	734	5.95303	0.25	1151.39	YES
Pulmonary embolism	1071	2.06315	0.37	375.395	YES
Rash pruritic	4981	2.15277	1.7	1955.45	YES
SARS-CoV-2 test negative	3122	2.28351	1.06	1395.1	YES
Taste disorder	871	2.80087	0.3	571.261	YES
Vaccination complication	2793	2.70941	0.95	1739.17	YES
Vaccination site erythema	5360	12.6687	1.83	12990.8	YES
Vaccination site induration	1133	10.7325	0.39	2545.58	YES
Vaccination site mass	760	5.53893	0.26	1124.53	YES
Vaccination site pain	8204	4.34422	2.8	9771.98	YES
Vaccination site pruritus	3567	18.0861	1.22	9730.25	YES
Vaccination site rash	2253	11.7319	0.77	5273.98	YES
Vaccination site reaction	1031	8.95625	0.35	2115.7	YES
Vaccination site swelling	4022	5.90715	1.37	6306.08	YES
Vaccination site warmth	2864	9.30774	0.98	6015.41	YES
JANSSEN
AE	Number of Cases	PRR	Percentage of cases	Xsquared	Significance
Abdominal pain upper	916	2.03904	1.59	447.765	YES
Acute respiratory failure	143	3.21307	0.25	189.151	YES
Adverse drug reaction	161	4.45266	0.28	357.76	YES
Adverse event	207	3.56936	0.36	329.004	YES
Ageusia	383	2.13927	0.66	212.013	YES
Angiogram	152	3.01104	0.26	178.627	YES
Angiogram pulmonary abnormal	149	6.82375	0.26	565.36	YES
Anosmia	292	2.15507	0.51	164.446	YES
Antibody test	167	6.09152	0.29	556.789	YES
Anticoagulant therapy	271	4.40276	0.47	594.938	YES
Blood glucose	142	2.34209	0.25	97.8597	YES
Blood pressure measurement	403	2.74633	0.7	398.794	YES
Blood test	1674	2.4601	2.91	1324.4	YES
Blood test normal	465	2.11636	0.81	250.465	YES
Body temperature	1416	3.70159	2.46	2416.89	YES
Bone pain	255	2.0893	0.44	131.899	YES
Cerebrovascular accident	365	2.81621	0.63	379.683	YES
Chest X-ray	643	2.33085	1.12	444.2	YES
Chills	10862	2.43149	18.85	9009.82	YES
Cold sweat	625	2.60592	1.08	555.963	YES
Computerised tomogram	992	2.88734	1.72	1091.32	YES
Computerised tomogram head	303	2.67726	0.53	283.909	YES
Computerised tomogram head abnormal	167	5.43792	0.29	484.779	YES
Computerised tomogram head normal	132	2.174	0.23	75.358	YES
Computerised tomogram thorax	172	3.19324	0.3	225.45	YES
Computerised tomogram thorax abnormal	208	4.21953	0.36	428.633	YES
Contusion	605	2.11593	1.05	326.41	YES
COVID-19	2069	2.14976	3.59	1182.1	YES
COVID-19 pneumonia	247	3.59463	0.43	397.685	YES
Deep vein thrombosis	484	6.32762	0.84	1697.2	YES
Disorientation	286	2.12804	0.5	155.699	YES
Dizziness	7949	2.03304	13.8	4121.23	YES
Dysarthria	189	2.01586	0.33	88.0603	YES
Dysmenorrhoea	158	2.27755	0.27	101.847	YES
Dyspnoea exertional	128	2.79331	0.22	129.708	YES
Dysstasia	287	2.09239	0.5	149.229	YES
Electrocardiogram	1057	2.2671	1.83	685.395	YES
Epistaxis	288	2.23956	0.5	179.135	YES
Eye pain	391	2.16746	0.68	224.12	YES
Fatigue	10229	2.10441	17.75	5951.34	YES
Feeling abnormal	2250	2.1826	3.91	1339.61	YES
Feeling cold	1065	3.13307	1.85	1366.34	YES
Feeling of body temperature change	197	2.93644	0.34	221.312	YES
Fibrin D dimer	303	6.00228	0.53	996.504	YES
Fibrin D dimer increased	234	4.83312	0.41	584.045	YES
Gait inability	234	2.49349	0.41	187.577	YES
Head discomfort	342	2.81225	0.59	354.602	YES
Head injury	286	2.14416	0.5	158.879	YES
Headache	14995	2.33287	26.03	11739.3	YES
Heart rate	300	2.17255	0.52	172.628	YES
Heart rate decreased	131	2.0521	0.23	63.8889	YES
Heavy menstrual bleeding	387	2.65718	0.67	357.579	YES
Hot flush	435	2.4538	0.75	337.952	YES
Hyperhidrosis	3390	2.79343	5.88	3555.49	YES
Hypotension	510	2.02057	0.89	241.585	YES
Impaired work ability	569	2.18731	0.99	335.024	YES
Laboratory test	823	2.17768	1.43	480.572	YES
Loss of consciousness	1718	2.33009	2.98	1198.21	YES
Magnetic resonance imaging	579	3.08779	1	720.339	YES
Magnetic resonance imaging head	213	3.76407	0.37	368.916	YES
Magnetic resonance imaging head abnormal	191	5.42066	0.33	552.816	YES
Magnetic resonance imaging head normal	128	3.48079	0.22	194.193	YES
Magnetic resonance imaging normal	129	3.01147	0.22	151.337	YES
Menstrual disorder	206	2.24344	0.36	128.27	YES
Menstruation irregular	276	2.28938	0.48	181.288	YES
Metabolic function test	538	2.07445	0.93	274.657	YES
Migraine	1151	2.85444	2	1239.8	YES
Muscle spasms	1177	2.663	2.04	1101.8	YES
Muscle tightness	255	2.35938	0.44	180.037	YES
Night sweats	290	2.09082	0.5	150.492	YES
Off label use	217	3.55847	0.38	343.298	YES
Oxygen saturation	147	3.05839	0.26	177.798	YES
Panic attack	125	2.16032	0.22	70.1206	YES
Parosmia	124	2.32486	0.22	83.7744	YES
Platelet count	152	5.99599	0.26	496.957	YES
Platelet count normal	212	2.86541	0.37	227.255	YES
Poor quality product administered	395	5.20593	0.69	1090.49	YES
Product administered to patient of inappropriate age	1026	2.38052	1.78	748.255	YES
Pulmonary embolism	527	4.90196	0.91	1346.37	YES
SARS-CoV-2 antibody test	212	3.84491	0.37	379.638	YES
SARS-CoV-2 test positive	1733	2.48441	3.01	1402.42	YES
Seizure	606	2.64695	1.05	557.127	YES
Sensitive skin	173	3.70779	0.3	292.021	YES
Sensory disturbance	198	2.54904	0.34	166.403	YES
Sleep disorder	983	2.32991	1.71	680.925	YES
Suspected COVID-19	370	16.513	0.64	3117.65	YES
Taste disorder	185	2.30603	0.32	123.197	YES
Therapy non-responder	285	43.5364	0.49	4052.45	YES
Thirst	191	2.4506	0.33	146.911	YES
Thrombosis	862	6.72612	1.5	3247.92	YES
Troponin	155	2.04876	0.27	75.4445	YES
Ultrasound Doppler	281	4.79092	0.49	693.885	YES
Ultrasound Doppler abnormal	212	6.01665	0.37	697.748	YES
Ultrasound scan	556	3.28109	0.96	771.057	YES
Ultrasound scan abnormal	136	2.13336	0.24	73.877	YES
Unresponsive to stimuli	598	2.14214	1.04	333.439	YES
Vaccination failure	437	2.0649	0.76	219.857	YES
Vaccine breakthrough infection	171	3.44134	0.3	255.296	YES
Vision blurred	1025	2.81799	1.78	1075.35	YES
Visual impairment	476	2.36196	0.83	338.639	YES
Vital signs measurement	287	5.55008	0.5	857.81	YES

## Sheet: Venn Diagram AE Results
Janssen Moderna Pfizer	7
Gait inability
Pulmonary embolism
Anosmia
Impaired work ability
Anticoagulant therapy
Ageusia
Taste disorder
Moderna Pfizer	7
Oropharyngeal discomfort
SARS-CoV-2 test negative
Atrial fibrillation
Pharyngeal swelling
Illness
Vaccination site pain
Bell's palsy
Janssen Pfizer	37
Body temperature
Menstruation irregular
Blood test
Off label use
Dysmenorrhoea
SARS-CoV-2 antibody test
Troponin
Head discomfort
Blood pressure measurement
Vital signs measurement
Menstrual disorder
Seizure
Electrocardiogram
Computerised tomogram thorax
Cerebrovascular accident
Parosmia
Chest X-ray
Hot flush
Heavy menstrual bleeding
Migraine
Vaccine breakthrough infection
COVID-19
Heart rate
Muscle tightness
Blood glucose
Ultrasound Doppler
SARS-CoV-2 test positive
Magnetic resonance imaging
Computerised tomogram
Fibrin D dimer
Panic attack
Deep vein thrombosis
COVID-19 pneumonia
Thrombosis
Metabolic function test
Feeling abnormal
Magnetic resonance imaging head
Janssen Moderna	4
Poor quality product administered
Fatigue
Chills
Product administered to patient of inappropriate age
Pfizer	50
Electrocardiogram abnormal
Acute kidney injury
Nasal congestion
Investigation
Paraesthesia oral
Lymphadenopathy
Vertigo
Lymph node pain
Myocardial infarction
Echocardiogram
Swollen tongue
SARS-CoV-2 test
Blood pressure increased
Product preparation error
Heart rate irregular
Anxiety
Facial paralysis
Flushing
Troponin increased
Myocarditis
Tinnitus
Heart rate increased
Hypoaesthesia oral
Intermenstrual bleeding
Ear discomfort
Oxygen saturation decreased
Vaginal haemorrhage
Dry mouth
Dysgeusia
Nervousness
Palpitations
Chest pain
Pericarditis
Deafness
Loss of personal independence in daily activities
Electrocardiogram normal
Exposure to SARS-CoV-2
Echocardiogram normal
Pain in jaw
Interchange of vaccine products
Product preparation issue
Axillary pain
Oropharyngeal pain
Hypertension
Respiratory tract congestion
Hypoacusis
Breast pain
Throat irritation
Throat tightness
Chest discomfort
Moderna	19
Vaccination site induration
Injection site pruritus
Vaccination complication
Vaccination site mass
Maternal exposure during pregnancy
Vaccination site reaction
Rash pruritic
Vaccination site swelling
Vaccination site erythema
Product temperature excursion issue
Vaccination site rash
Pain of skin
Vaccination site warmth
Injection site rash
Inappropriate schedule of product administration
Vaccination site pruritus
Limb discomfort
Product dose omission issue
Peripheral swelling
Janssen	53
Dyspnoea exertional
Abdominal pain upper
Dysstasia
Sleep disorder
Disorientation
Eye pain
Magnetic resonance imaging normal
Ultrasound scan abnormal
Adverse drug reaction
Epistaxis
Bone pain
Acute respiratory failure
Thirst
Feeling cold
Angiogram pulmonary abnormal
Computerised tomogram thorax abnormal
Head injury
Ultrasound scan
Therapy non-responder
Adverse event
Muscle spasms
Platelet count normal
Antibody test
Contusion
Vaccination failure
Magnetic resonance imaging head normal
Dizziness
Angiogram
Blood test normal
Unresponsive to stimuli
Suspected COVID-19
Vision blurred
Loss of consciousness
Headache
Sensitive skin
Hypotension
Computerised tomogram head abnormal
Oxygen saturation
Ultrasound Doppler abnormal
Platelet count
Visual impairment
Computerised tomogram head normal
Computerised tomogram head
Feeling of body temperature change
Laboratory test
Magnetic resonance imaging head abnormal
Fibrin D dimer increased
Cold sweat
Sensory disturbance
Night sweats
Heart rate decreased
Hyperhidrosis
Dysarthria
